# Supplementary material for: Treatment-independent miRNA signature in blood of wilms tumor patients
Source: BMC Genomics. 2012 Aug 7;13:379. doi: 10.1186/1471-2164-13-379 (PMC3563587; doi:10.1186/1471-2164-13-379)
Supplement: Additional file 2 — Table S1. Overview of significantly deregulated miRNAs in Wilms before therapy compared to normal controls. The 176 deregulated miRNAs including their fold change, p-values, and AUC values of the comparison Wims before therapy versus normal controls. [file 1471-2164-13-379-S2.xls]

## Sheet: Tabelle1
	ttest rawp	ttest adjp	wmw rawp	wmw adjp	limma rawp	limma adjp	median g1	median g2	logqmedian	fold
hsa-miR-20a	7.00913e-12	5.94374e-09	1.45638e-07	2.47002e-05	3.29737e-12	2.79617e-09	10.1236	12.9285	-2.80494	6.98829
hsa-miR-20b	2.48641e-11	1.05424e-08	9.52512e-08	2.1539e-05	2.90946e-11	1.23361e-08	10.0575	12.4102	-2.35278	5.10806
hsa-miR-766	2.6316e-09	3.28568e-07	2.6891e-07	3.31613e-05	1.68819e-09	1.78948e-07	10.0787	8.49358	1.58509	3.00026
hsa-miR-144*	2.3982e-09	3.28568e-07	5.97082e-07	3.89481e-05	7.23437e-09	5.62133e-07	7.99375	9.52426	-1.53051	2.88888
hsa-miR-144	2.71223e-09	3.28568e-07	5.6216e-07	3.89481e-05	9.94292e-10	1.40527e-07	8.96661	11.5064	-2.53979	5.81506
hsa-miR-106a	2.13556e-09	3.28568e-07	6.94478e-07	4.20655e-05	1.33573e-09	1.61814e-07	11.5064	13.6388	-2.13242	4.38453
hsa-miR-1246	1.36139e-09	3.28568e-07	1.22128e-06	5.32578e-05	8.3921e-11	2.37217e-08	6.00713	2.73678	3.27035	9.64879
hsa-miR-197	4.33094e-09	4.59079e-07	9.37676e-07	4.96968e-05	1.99702e-10	4.23369e-08	11.2051	8.88776	2.31735	4.98416
hsa-miR-224	5.19925e-09	4.89885e-07	4.92904e-07	3.79984e-05	4.06183e-10	6.88886e-08	6.40288	3.7453	2.65758	6.30975
hsa-miR-18a	6.75042e-09	5.72436e-07	3.51948e-07	3.31613e-05	6.52837e-09	5.62133e-07	9.16816	11.2051	-2.03695	4.10378
hsa-miR-93	8.4982e-09	6.55134e-07	1.6554e-06	5.84909e-05	1.14895e-08	7.09873e-07	10.8302	12.7658	-1.9356	3.82537
hsa-miR-17	1.19964e-08	8.47743e-07	3.42473e-07	3.31613e-05	6.1768e-08	2.7568e-06	11.8386	13.2726	-1.43394	2.70184
hsa-miR-18b	2.01985e-08	1.31756e-06	2.99927e-10	2.54338e-07	7.29182e-09	5.62133e-07	7.04449	8.90083	-1.85635	3.6209
hsa-miR-126	3.38313e-08	2.04921e-06	1.004e-06	5.00818e-05	1.03557e-08	7.09873e-07	8.32028	11.4247	-3.10447	8.60079
hsa-miR-520d-3p	4.12578e-08	2.33244e-06	1.30155e-06	5.32578e-05	1.41505e-08	7.99975e-07	4.49711	2.13407	2.36304	5.14452
hsa-miR-1305	5.14272e-08	2.60279e-06	2.89525e-07	3.31613e-05	2.22045e-08	1.17684e-06	4.87675	6.89766	-2.02091	4.0584
hsa-miR-373	5.21786e-08	2.60279e-06	1.57395e-06	5.80309e-05	1.17196e-08	7.09873e-07	4.81875	1.97623	2.84252	7.17274
hsa-miR-106b	6.2388e-08	2.93917e-06	1.31888e-06	5.32578e-05	9.07249e-07	2.65292e-05	13.0045	14.1043	-1.09986	2.14333
hsa-miR-1204	1.21495e-07	5.4225e-06	3.31967e-06	9.3836e-05	4.58727e-08	2.16111e-06	5.36037	3.04804	2.31233	4.96685
hsa-miR-374a	1.39449e-07	5.91264e-06	1.01599e-07	2.1539e-05	9.52537e-08	3.84644e-06	6.47257	8.48294	-2.01037	4.02886
hsa-miR-720	3.81791e-07	1.54171e-05	5.26195e-06	0.000131239	1.03392e-06	2.82828e-05	13.2726	12.0005	1.2721	2.41513
hsa-miR-606	4.01745e-07	1.54855e-05	4.24701e-07	3.60147e-05	2.96434e-07	1.09294e-05	4.87675	6.79798	-1.92123	3.78746
hsa-miR-1914	4.29916e-07	1.58508e-05	2.14972e-06	7.06447e-05	2.59468e-08	1.29429e-06	6.42407	4.26166	2.16242	4.47665
hsa-miR-374b	5.03998e-07	1.78079e-05	8.66787e-06	0.000179277	1.58393e-06	3.9505e-05	7.72027	9.02194	-1.30167	2.46515
hsa-miR-184	5.5595e-07	1.88578e-05	7.267e-06	0.000158011	8.10877e-08	3.43812e-06	5.41354	3.55319	1.86036	3.63098
hsa-miR-454	7.79926e-07	2.44955e-05	2.43905e-06	7.38685e-05	8.87715e-07	2.65292e-05	6.34281	8.02009	-1.67728	3.19825
hsa-miR-302b	9.07859e-07	2.74951e-05	4.23635e-06	0.000115885	8.15283e-07	2.65292e-05	4.09137	2.44239	1.64898	3.13612
hsa-miR-342-3p	9.47037e-07	2.76927e-05	2.2493e-06	7.06447e-05	2.53664e-07	9.7776e-06	12.8466	11.5847	1.26194	2.39818
hsa-miR-574-3p	1.89007e-06	5.17026e-05	9.61013e-06	0.000185213	6.23525e-07	2.20312e-05	12.1147	10.3829	1.73177	3.32134
hsa-miR-154	1.86903e-06	5.17026e-05	1.16184e-05	0.000218943	9.65713e-07	2.72975e-05	3.92347	2.08407	1.83939	3.5786
hsa-miR-99a*	2.04022e-06	5.40657e-05	8.99593e-07	4.96968e-05	7.75705e-07	2.63119e-05	6.46727	4.62374	1.84353	3.58887
hsa-miR-488	2.21352e-06	5.68807e-05	6.44158e-06	0.000143749	9.05156e-07	2.65292e-05	4.64226	2.4034	2.23886	4.72024
hsa-miR-613	3.36835e-06	8.40105e-05	5.07377e-06	0.00013038	1.13123e-06	2.90691e-05	4.1628	2.18169	1.98111	3.94796
hsa-miR-1321	3.62588e-06	8.78498e-05	1.83942e-05	0.000331878	1.12369e-06	2.90691e-05	4.87203	2.77764	2.09439	4.27045
hsa-miR-548d-5p	4.40945e-06	0.000103867	2.17976e-05	0.000385091	2.72838e-06	6.61049e-05	4.07692	2.55782	1.51911	2.86614
hsa-miR-200a*	6.32471e-06	0.000144955	1.30235e-05	0.000240086	6.3605e-06	0.000133152	5.60128	6.6548	-1.05352	2.07559
hsa-miR-216a	9.44839e-06	0.000205442	1.56813e-08	6.64885e-06	5.82405e-06	0.000129968	6.57352	7.81025	-1.23673	2.35664
hsa-miR-496	9.34201e-06	0.000205442	5.8007e-06	0.000132946	9.90606e-06	0.000186208	5.41354	6.68394	-1.2704	2.41228
hsa-miR-548p	9.95578e-06	0.000211063	3.59759e-05	0.000598187	4.97318e-06	0.000117146	6.18091	7.3696	-1.18869	2.27946
hsa-miR-151-3p	1.26226e-05	0.000261071	5.85661e-05	0.000902982	2.57967e-05	0.000367079	10.0575	8.7924	1.26507	2.40338
hsa-miR-432	1.34957e-05	0.000272485	2.72353e-05	0.000471338	6.43777e-06	0.000133152	3.45814	2.27101	1.18713	2.277
hsa-miR-607	1.49413e-05	0.00028796	8.96195e-05	0.00120631	1.82844e-05	0.000298177	5.61749	6.88039	-1.2629	2.39977
hsa-miR-190b	1.46859e-05	0.00028796	9.41248e-05	0.00124715	6.35922e-06	0.000133152	3.92347	1.51938	2.40409	5.29302
hsa-miR-517c	1.91657e-05	0.000353315	2.94964e-05	0.000500259	1.4152e-05	0.000247461	5.22274	3.3783	1.84444	3.59113
hsa-miR-934	2.17219e-05	0.000391918	5.8007e-06	0.000132946	1.61147e-05	0.000267947	5.59479	6.80012	-1.20533	2.3059
hsa-miR-423-5p	2.44084e-05	0.000431215	8.33617e-05	0.00117818	1.58442e-05	0.000267947	12.8466	11.3401	1.50647	2.84114
hsa-miR-640	2.57308e-05	0.000445301	8.52591e-05	0.00118524	1.35104e-05	0.000243762	5.81905	7.06477	-1.24572	2.37137
hsa-miR-551a	2.95798e-05	0.000491837	9.23201e-06	0.000182064	9.47318e-06	0.000186208	6.79243	5.21483	1.5776	2.98473
hsa-miR-936	2.92527e-05	0.000491837	0.000183873	0.00197372	3.80885e-05	0.000496908	7.13917	5.23126	1.90792	3.75267
hsa-miR-519e	3.30941e-05	0.000539688	4.44022e-05	0.000724097	2.2244e-05	0.000336838	4.07692	2.29571	1.78121	3.43715
hsa-miR-132*	3.55369e-05	0.000558061	0.000110382	0.00133719	2.07872e-05	0.000320501	4.08956	2.1161	1.97346	3.92709
hsa-miR-601	3.54137e-05	0.000558061	0.000110382	0.00133719	1.42991e-05	0.000247461	4.30517	2.64157	1.66359	3.16805
hsa-miR-1538	3.68561e-05	0.000558106	1.0748e-06	5.06349e-05	9.79784e-06	0.000186208	7.28271	6.18091	1.10181	2.14623
hsa-miR-593	3.66378e-05	0.000558106	9.94905e-05	0.00129797	1.92834e-05	0.000302821	4.48951	2.64157	1.84794	3.59985
hsa-miR-136	3.85525e-05	0.000573553	0.000235697	0.00230005	2.56917e-05	0.000367079	3.92347	4.95323	-1.02976	2.04168
hsa-miR-1275	4.36704e-05	0.00062767	5.8007e-06	0.000132946	2.59726e-05	0.000367079	7.42215	6.00713	1.41503	2.66665
hsa-let-7d*	4.56692e-05	0.000645459	0.000464553	0.0036476	1.91467e-05	0.000302821	8.17254	5.41409	2.75845	6.76671
hsa-miR-1261	4.81538e-05	0.000669417	0.000487586	0.00372498	3.07655e-05	0.000420793	4.37813	2.728	1.65012	3.13861
hsa-miR-137	5.38217e-05	0.000723481	8.06251e-05	0.00117818	6.7423e-05	0.000816156	5.68133	6.89534	-1.21401	2.31982
hsa-miR-26b	5.40248e-05	0.000723481	0.000104667	0.00133719	2.98184e-05	0.000414525	6.89077	9.00244	-2.11168	4.32193
hsa-miR-216b	5.59331e-05	0.000729712	2.17023e-06	7.06447e-05	4.46138e-05	0.000564664	6.6183	7.76603	-1.14773	2.21565
hsa-miR-1243	6.69924e-05	0.000835434	0.000235972	0.00230005	6.39313e-05	0.000785706	4.84407	6.43666	-1.59259	3.01591
hsa-miR-556-3p	7.21685e-05	0.000861956	0.000348784	0.00301805	3.75668e-05	0.000496908	4.08297	2.46912	1.61385	3.06067
hsa-miR-548m	7.61795e-05	0.000897226	0.000174844	0.00190087	4.34516e-05	0.000558287	4.09137	2.55782	1.53355	2.89498
hsa-miR-1285	8.2302e-05	0.000956056	0.000192991	0.0020457	0.000262656	0.00216245	8.7924	7.72842	1.06398	2.0907
hsa-miR-185*	8.72821e-05	0.00100021	0.000348591	0.00301805	3.48519e-05	0.000469117	4.72338	2.63883	2.08456	4.24145
hsa-miR-133a	9.81283e-05	0.00108069	0.000422628	0.00344604	8.26982e-05	0.000935041	4.80851	6.04369	-1.23518	2.3541
hsa-let-7d	9.95107e-05	0.00108186	2.57806e-06	7.5386e-05	6.20216e-05	0.000773446	10.2182	11.7683	-1.55016	2.92849
hsa-miR-302f	0.000110655	0.0011878	0.00038405	0.00325675	6.83338e-05	0.000816156	4.16607	2.4034	1.76267	3.39326
hsa-miR-655	0.000122378	0.00128119	0.000348784	0.00301805	8.00463e-05	0.000925214	4.30517	5.73024	-1.42507	2.68528
hsa-miR-526b	0.000157068	0.00155392	0.000158211	0.0017653	0.000136482	0.00139442	6.19703	4.89045	1.30658	2.47354
hsa-miR-96	0.000157981	0.00155392	0.000260459	0.00248167	0.0001059	0.00112254	6.34281	7.86913	-1.52632	2.8805
hsa-miR-99b	0.000163999	0.00156259	0.00011624	0.00138833	0.000256028	0.00212855	8.15937	7.06477	1.0946	2.13554
hsa-miR-1207-5p	0.000168888	0.00157782	0.000165727	0.00182515	9.43278e-05	0.00102551	9.92458	8.39603	1.52855	2.88495
hsa-miR-429	0.000169318	0.00157782	0.000318665	0.00287476	0.000174421	0.00162537	4.72338	6.34174	-1.61835	3.07024
hsa-miR-483-5p	0.00017955	0.00165498	1.53684e-06	5.80309e-05	9.93562e-06	0.000186208	8.4383	7.33194	1.10637	2.15303
hsa-miR-1244	0.000184163	0.00167925	0.000645334	0.00445139	9.12888e-05	0.00100536	3.7628	1.64998	2.11282	4.32537
hsa-miR-92a-2*	0.000198887	0.00179421	0.0033719	0.0138187	0.000113301	0.00118617	4.73424	2.78259	1.95165	3.86818
hsa-miR-548j	0.000212668	0.00188627	0.000224424	0.00227918	0.000170567	0.00160712	3.92347	2.7481	1.17537	2.25851
hsa-miR-596	0.000213541	0.00188627	0.00204829	0.00998249	0.000524841	0.00377174	5.42915	6.60765	-1.17849	2.2634
hsa-miR-525-3p	0.000217442	0.00190094	0.00138869	0.00787684	0.000218647	0.00187285	4.85899	6.49024	-1.63126	3.09782
hsa-miR-202*	0.000220213	0.00190551	0.00028442	0.00264827	0.000165326	0.00160712	5.84405	6.90475	-1.0607	2.08594
hsa-miR-1180	0.000232339	0.00199013	0.000140175	0.00160633	7.16342e-05	0.000843692	7.0121	5.63816	1.37394	2.59177
hsa-miR-1262	0.000245144	0.00207882	0.000253554	0.00244334	0.000249015	0.00211165	3.45814	2.34882	1.10933	2.15745
hsa-miR-296-5p	0.000249549	0.00209522	0.00028442	0.00264827	0.000464437	0.00345476	8.74347	7.66847	1.07501	2.10673
hsa-miR-660	0.000256008	0.00212838	0.000443246	0.00351471	0.000266357	0.00217183	7.99375	9.10497	-1.11122	2.16028
hsa-miR-1258	0.000273502	0.00220885	0.000675561	0.00458532	0.000183527	0.00165565	3.55319	2.01891	1.53428	2.89643
hsa-miR-93*	0.000299795	0.00239836	0.000641415	0.00445139	0.000141715	0.00141382	11.0876	9.56899	1.51859	2.86512
hsa-miR-571	0.00032311	0.00253701	0.00145142	0.00804447	0.000504211	0.00368596	4.72728	5.72822	-1.00094	2.0013
hsa-miR-367*	0.000340419	0.00262432	0.000225768	0.00227918	0.000200029	0.00174871	4.87291	6.37224	-1.49933	2.82711
hsa-let-7g	0.000358817	0.00274123	0.00145142	0.00804447	0.00014438	0.00142366	7.12856	9.39041	-2.26186	4.79608
hsa-miR-182*	0.000396729	0.00287544	0.00158337	0.00849806	0.000461505	0.00345476	4.30517	5.82316	-1.51799	2.86391
hsa-let-7i	0.000425225	0.00298009	5.84852e-05	0.000902982	0.000169385	0.00160712	7.76603	10.3829	-2.6169	6.13432
hsa-miR-98	0.000520235	0.00350127	0.000552999	0.00406942	0.00014068	0.00141382	3.65801	5.08735	-1.42933	2.69322
hsa-miR-597	0.000533473	0.00356209	0.00204652	0.00998249	0.000686589	0.00441082	5.41354	6.60271	-1.18916	2.2802
hsa-miR-449a	0.000549857	0.00360746	0.000403127	0.00331895	0.000253295	0.00212667	4.16607	3.00359	1.16248	2.23841
hsa-miR-558	0.000550637	0.00360746	0.000684075	0.00460393	0.000519033	0.00376188	5.4209	6.69229	-1.27139	2.41394
hsa-miR-103	0.000586927	0.00379935	0.00144045	0.00804447	0.00083321	0.00504687	11.8802	13.0859	-1.20569	2.30648
hsa-miR-658	0.000592975	0.00380861	0.0008426	0.00522041	0.000358894	0.00284432	6.64506	4.64539	1.99967	3.99908
hsa-miR-32*	0.000623723	0.00392781	0.00070781	0.00472617	0.000536143	0.00382058	3.37667	4.93309	-1.55643	2.94124
hsa-miR-30e*	0.000625299	0.00392781	0.00103352	0.00617203	0.000679755	0.00440025	4.35132	6.06009	-1.70877	3.26882
hsa-miR-411	0.000666608	0.00412616	0.00204829	0.00998249	0.000759366	0.00463268	4.86929	6.02835	-1.15906	2.23312
hsa-miR-518a-3p	0.000681279	0.00418641	0.000812131	0.00514197	0.000694702	0.00442938	5.25431	6.34424	-1.08993	2.12864
hsa-miR-609	0.000734874	0.00445124	0.000675902	0.00458532	0.000557359	0.00393867	3.7628	2.27101	1.49179	2.81238
hsa-miR-199b-3p	0.000845006	0.00501094	0.000158211	0.0017653	0.00073358	0.00457409	6.02674	7.25383	-1.22708	2.34093
hsa-miR-105*	0.000851104	0.00501206	0.00138807	0.00787684	0.000448405	0.00339506	4.8433	3.76197	1.08134	2.116
hsa-miR-651	0.000899352	0.00522363	0.00049639	0.00372512	0.000613248	0.00415284	3.45814	2.13407	1.32407	2.50372
hsa-miR-34b*	0.000941651	0.00539828	0.00049639	0.00372512	0.00147213	0.00752027	6.45706	5.37959	1.07747	2.11033
hsa-miR-615-3p	0.000990344	0.00563632	0.00151607	0.0082412	0.00100715	0.00561884	5.87114	4.61261	1.25854	2.39253
hsa-miR-302a	0.00100337	0.00567238	0.00204743	0.00998249	0.000613179	0.00415284	4.09137	2.89335	1.19801	2.29424
hsa-let-7c	0.0010475	0.00584393	0.000561174	0.00406942	0.000641957	0.00421999	8.08761	9.44669	-1.35909	2.56523
hsa-miR-504	0.00104143	0.00584393	0.00127182	0.00743796	0.000633982	0.00420013	5.59999	4.51515	1.08484	2.12114
hsa-miR-129-5p	0.00110074	0.00603418	0.00111396	0.00660588	0.000714288	0.00452027	3.92347	5.63551	-1.71205	3.27625
hsa-miR-492	0.00111885	0.00608194	0.00232501	0.0109534	0.00121369	0.00643258	5.36037	6.65399	-1.29362	2.45143
hsa-miR-31*	0.00119125	0.00642744	0.00396312	0.0154929	0.00114767	0.00623863	6.72165	7.74092	-1.01928	2.0269
hsa-miR-495	0.00122418	0.00648203	0.000398628	0.00331895	0.000917982	0.0054059	5.41409	6.69422	-1.28013	2.42862
hsa-miR-523	0.00123939	0.00648203	0.0046019	0.0174996	0.00111127	0.00612978	5.59999	6.80293	-1.20294	2.30208
hsa-miR-515-3p	0.00125995	0.00651488	0.00196216	0.00998249	0.00117253	0.00633318	3.85149	2.73678	1.11471	2.16551
hsa-miR-561	0.00131019	0.00673358	0.00213698	0.0102382	0.000882103	0.00526777	3.92347	5.68421	-1.76074	3.38872
hsa-miR-202	0.00134017	0.00680518	0.00188097	0.00978564	0.000578931	0.00403494	5.25431	3.66272	1.5916	3.01383
hsa-miR-378*	0.00142252	0.00709589	0.00213698	0.0102382	0.0010061	0.00561884	6.3456	5.20015	1.14545	2.21216
hsa-miR-1182	0.00166126	0.00800427	0.0029606	0.013076	0.000655825	0.004278	5.25431	3.41197	1.84234	3.58591
hsa-miR-1282	0.00170326	0.00816025	0.00158198	0.00849806	0.00113762	0.00622389	3.01912	1.71153	1.30759	2.47528
hsa-miR-320c	0.00188704	0.00893974	0.00132547	0.0076705	0.00366036	0.0143703	10.2664	9.24093	1.0255	2.03566
hsa-miR-219-2-3p	0.00192809	0.00903327	0.0028621	0.012774	0.000979081	0.00560987	4.85899	3.00359	1.85539	3.6185
hsa-miR-450b-5p	0.00194373	0.00905652	0.00396458	0.0154929	0.00239298	0.0106243	4.90619	6.13928	-1.23309	2.3507
hsa-let-7f	0.00199721	0.00915477	0.000615388	0.00435569	0.00118107	0.00633889	8.37542	9.44669	-1.07128	2.10129
hsa-miR-876-3p	0.00216665	0.00961946	0.0064469	0.0224978	0.00153488	0.00772399	4.67511	3.41197	1.26313	2.40017
hsa-miR-1298	0.00219059	0.00967511	0.00354133	0.0142324	0.0020993	0.00962274	4.72338	5.88514	-1.16175	2.23729
hsa-miR-145*	0.00225146	0.00986075	0.00464865	0.0175985	0.00237595	0.0106042	5.41463	6.70525	-1.29062	2.44633
hsa-miR-891b	0.00225588	0.00986075	0.015221	0.0443256	0.00220902	0.00996411	5.59999	6.62983	-1.02983	2.04179
hsa-miR-517a	0.00236561	0.0101829	0.00310869	0.0133816	0.00251325	0.0111002	3.86956	5.25617	-1.3866	2.61463
hsa-miR-758	0.00242319	0.0103468	0.00759196	0.0259596	0.00235387	0.0105613	4.3248	5.69955	-1.37475	2.59323
hsa-miR-939	0.00248029	0.0104855	0.00204652	0.00998249	0.00125862	0.00658832	6.65863	5.38489	1.27374	2.41788
hsa-miR-377*	0.00248536	0.0104855	0.0158027	0.0457361	0.0019885	0.00927613	3.7628	2.7481	1.01471	2.02049
hsa-miR-1249	0.002744	0.0114147	0.00263453	0.0118882	0.00163911	0.00808121	6.89077	5.69496	1.1958	2.29072
hsa-let-7f-1*	0.002746	0.0114147	0.00543791	0.0198576	0.0021821	0.0098953	4.80851	3.72321	1.08529	2.12181
hsa-miR-146b-3p	0.0028258	0.0116892	0.00766992	0.0260247	0.00314913	0.0129641	6.05143	4.93309	1.11834	2.17096
hsa-miR-214*	0.00291359	0.0119938	0.00323943	0.0135992	0.00276213	0.0118297	4.49711	6.01683	-1.51973	2.86736
hsa-miR-452*	0.00296126	0.0121312	0.00187616	0.00978564	0.00404319	0.0154843	7.82372	9.10497	-1.28124	2.43048
hsa-miR-190	0.00327285	0.0131267	0.0132596	0.0400259	0.00273615	0.0117779	4.84407	2.76202	2.08204	4.23406
hsa-miR-373*	0.00371452	0.0145829	0.00483559	0.0181442	0.00314931	0.0129641	5.59999	4.51515	1.08484	2.12114
hsa-miR-25*	0.00408456	0.0156729	0.00310869	0.0133816	0.00322835	0.0131617	6.72276	5.64437	1.07839	2.11167
hsa-let-7a*	0.00437448	0.0167097	0.00132967	0.0076705	0.00205294	0.00946139	4.09137	2.77764	1.31372	2.48582
hsa-miR-487b	0.00449769	0.0169685	0.068507	0.141319	0.00493436	0.0181511	4.72728	6.01636	-1.28909	2.44373
hsa-miR-125b-2*	0.00466197	0.0173393	0.00446829	0.0171453	0.00194575	0.00916662	6.08346	4.86795	1.21551	2.32223
hsa-miR-125a-3p	0.00466049	0.0173393	0.00890396	0.0294025	0.00332066	0.0134092	5.86685	4.80629	1.06056	2.08574
hsa-let-7b	0.00490632	0.0180111	0.00222734	0.0106111	0.00305649	0.0128312	9.26574	10.3829	-1.11719	2.16924
hsa-miR-548d-3p	0.00488813	0.0180111	0.00354133	0.0142324	0.00344055	0.0137914	4.08297	5.37959	-1.29662	2.45653
hsa-miR-29b-2*	0.00509225	0.018454	0.00710537	0.0244933	0.00476687	0.0177294	4.49711	6.01683	-1.51973	2.86736
hsa-miR-508-3p	0.00518784	0.0187204	0.0068497	0.0237083	0.00349394	0.0138451	4.07692	2.99391	1.08302	2.11846
hsa-miR-376a*	0.00531596	0.0190208	0.00759196	0.0259596	0.004262	0.0161347	3.92347	2.73678	1.18669	2.2763
hsa-miR-579	0.00559936	0.0197023	0.00246607	0.0114275	0.00757194	0.0254802	4.07692	5.16424	-1.08732	2.12478
hsa-miR-199b-5p	0.00589349	0.0204823	0.0132633	0.0400259	0.00516328	0.0188727	4.72338	3.69433	1.02906	2.04069
hsa-miR-1252	0.00627667	0.0213514	0.00323723	0.0135992	0.00469975	0.0175962	3.65801	5.09104	-1.43302	2.70012
hsa-miR-512-3p	0.0062849	0.0213514	0.00545616	0.0198576	0.00190559	0.00912698	5.70409	4.48833	1.21576	2.32263
hsa-miR-1248	0.00623153	0.0213514	0.00587625	0.0208496	0.00524392	0.0190852	3.7628	4.95323	-1.19042	2.2822
hsa-let-7a	0.0067954	0.022687	0.00396312	0.0154929	0.00378988	0.0148102	9.10497	10.4434	-1.33843	2.52875
hsa-miR-1290	0.00689903	0.0228879	0.0141335	0.0423471	0.00562325	0.0199611	4.30517	3.13748	1.16769	2.24652
hsa-miR-328	0.00750583	0.0247663	0.00323943	0.0135992	0.00313863	0.0129641	6.97795	5.09679	1.88115	3.6837
hsa-miR-371-5p	0.00799198	0.0260662	0.015263	0.0443256	0.00562584	0.0199611	5.82883	4.80629	1.02254	2.03149
hsa-miR-520g	0.0085062	0.0273229	0.0193919	0.0534313	0.00939569	0.0304105	4.50536	5.70409	-1.19873	2.29537
hsa-let-7e*	0.00887351	0.0281825	0.0127975	0.0393197	0.00544483	0.0196477	4.85899	3.76514	1.09385	2.13443
hsa-miR-587	0.00930735	0.0293406	0.0194067	0.0534313	0.00403307	0.0154843	6.78553	5.59479	1.19074	2.2827
hsa-miR-1226	0.00985424	0.0306095	0.00610509	0.0214818	0.00985283	0.0315291	6.79465	5.72822	1.06644	2.09425
hsa-miR-193b*	0.0100558	0.0308961	0.0127975	0.0393197	0.00480337	0.0177871	5.77607	4.49035	1.28572	2.43803
hsa-miR-320b	0.0105386	0.0319046	0.00656734	0.0228242	0.0111588	0.0345352	12.1147	11.0075	1.10721	2.15429
hsa-miR-548i	0.0105722	0.0319046	0.022191	0.0593627	0.00751168	0.0253781	4.30517	3.02149	1.28368	2.43459
hsa-miR-1206	0.0110845	0.0329811	0.015221	0.0443256	0.00867965	0.0284183	4.37813	5.51414	-1.13601	2.19772
hsa-miR-1269	0.0111746	0.033133	0.00587425	0.0208496	0.0106449	0.0333095	6.34281	5.26115	1.08166	2.11647
hsa-miR-1284	0.0148159	0.0421608	0.0082284	0.0275979	0.014853	0.043622	5.8706	4.50673	1.36387	2.57374
hsa-miR-431*	0.0150611	0.0425727	0.0278914	0.0704246	0.0137925	0.0407528	5.41065	4.36771	1.04294	2.06042
hsa-miR-135a*	0.0154063	0.0434038	0.0348133	0.0849042	0.0118847	0.0365152	4.85899	3.769	1.08999	2.12872
hsa-miR-30a*	0.016716	0.0466289	0.015221	0.0443256	0.0156926	0.0446556	6.42407	5.23126	1.19282	2.28599
hsa-miR-450b-3p	0.0174158	0.04795	0.0175236	0.0496212	0.0155605	0.0444285	4.16607	5.42915	-1.26308	2.40008
hsa-miR-219-1-3p	0.0177859	0.0484966	0.0163504	0.0470128	0.0149993	0.0437094	4.07692	5.37959	-1.30267	2.46685
hsa-miR-19a*	0.018594	0.0500562	0.0181233	0.0508893	0.0130103	0.0392625	4.85899	6.10921	-1.25022	2.37878
hsa-miR-769-5p	0.0186901	0.0501557	0.0169236	0.0484839	0.0163297	0.0461585	4.48626	3.37993	1.10633	2.15298
hsa-miR-548g	0.0201727	0.0536252	0.0203198	0.0554057	0.0154697	0.0443186	4.09137	5.26115	-1.16978	2.24977
hsa-miR-206	0.0208079	0.0551409	0.0142283	0.0423471	0.0189703	0.0518575	3.89853	2.78753	1.111	2.15995
hsa-miR-582-5p	0.0216428	0.0568208	0.0233725	0.0615525	0.0174003	0.0485377	3.50645	4.72498	-1.21853	2.32709
hsa-miR-513a-3p	0.0219772	0.0575206	0.0176132	0.0496212	0.0153703	0.0441832	4.09137	5.70409	-1.61272	3.05827
hsa-miR-767-3p	0.0222331	0.0580114	0.0163547	0.0470128	0.0219904	0.0573779	6.37746	5.23126	1.14621	2.21331
hsa-miR-126*	0.0231933	0.0601465	0.0278978	0.0704246	0.0232842	0.0598333	4.08775	3.04804	1.03971	2.05582
hsa-miR-141	0.0237546	0.0610422	0.0250392	0.0645388	0.0217707	0.0573341	4.86929	6.00713	-1.13783	2.2005
hsa-miR-1294	0.0237371	0.0610422	0.0509683	0.11404	0.0207071	0.0553932	3.85378	2.77764	1.07614	2.10838
hsa-miR-455-5p	0.027478	0.0677365	0.0563902	0.124528	0.02696	0.0672413	5.21674	4.08297	1.13377	2.19431
hsa-miR-526b*	0.0297031	0.0717613	0.032717	0.0807192	0.028888	0.0700953	4.85899	3.76197	1.09702	2.13913
hsa-miR-195*	0.0330561	0.0774354	0.0423392	0.0997323	0.0190885	0.0518815	6.45706	5.41409	1.04297	2.06047
hsa-miR-875-3p	0.0332489	0.0776724	0.0450704	0.104425	0.0213573	0.0567743	6.13836	4.89045	1.24791	2.37498
hsa-miR-661	0.0346561	0.0800773	0.0597361	0.128569	0.0236147	0.0604993	6.03591	4.36771	1.6682	3.17817
hsa-miR-409-3p	0.0394977	0.0889803	0.0580329	0.126207	0.0288205	0.0700953	6.45706	5.23126	1.2258	2.33886
hsa-miR-567	0.0400041	0.0897447	0.0458752	0.105712	0.0362253	0.0832496	5.15095	6.49192	-1.34097	2.53321
hsa-miR-7-1*	0.0417245	0.0928672	0.0574829	0.126207	0.0479903	0.105979	9.01219	7.96993	1.04226	2.05946
hsa-miR-544	0.0454343	0.100074	0.0423392	0.0997323	0.0368368	0.0841984	4.16607	5.38489	-1.21882	2.32756
hsa-miR-1227	0.0475641	0.103393	0.00545616	0.0198576	0.0435436	0.0976851	6.69834	5.68421	1.01413	2.01968
hsa-miR-133b	0.0572507	0.12017	0.103097	0.192569	0.0583864	0.12347	5.83665	4.81294	1.02371	2.03314
hsa-miR-671-3p	0.0777284	0.154004	0.0445185	0.103999	0.0624169	0.13042	5.90489	4.86795	1.03694	2.05188
hsa-miR-186	0.0795586	0.156897	0.0768915	0.152346	0.0640616	0.132461	6.13811	4.88134	1.25677	2.3896
hsa-miR-942	0.0830511	0.160798	0.0458752	0.105712	0.0745508	0.148402	4.09137	3.02797	1.0634	2.08985
hsa-miR-605	0.0840728	0.1624	0.0707745	0.143925	0.0752895	0.149074	3.7628	4.99195	-1.22915	2.34428
hsa-miR-483-3p	0.0964461	0.177411	0.0650407	0.137932	0.075592	0.149074	6.36702	4.09137	2.27565	4.84216
hsa-miR-454*	0.102036	0.184423	0.120135	0.214023	0.0798049	0.155217	4.86929	3.41197	1.45732	2.74598
hsa-miR-1281	0.105134	0.188885	0.0423392	0.0997323	0.0839377	0.162139	7.39896	6.34174	1.05722	2.08092
hsa-miR-432*	0.108116	0.192206	0.174211	0.285746	0.0874604	0.16555	4.09137	5.36189	-1.27053	2.41249
hsa-miR-1825	0.119984	0.209956	0.120135	0.214023	0.101994	0.185738	5.9959	4.88134	1.11456	2.16529
hsa-miR-770-5p	0.1347	0.229368	0.0432042	0.101208	0.125408	0.217476	6.49192	5.26115	1.23077	2.34692
hsa-miR-1255a	0.146094	0.243873	0.0669226	0.139436	0.142606	0.244302	6.35949	5.26115	1.09835	2.14109
hsa-miR-591	0.160725	0.263118	0.135955	0.235285	0.170448	0.28066	4.87203	5.9959	-1.12387	2.17931
hsa-miR-595	0.175941	0.283108	0.199718	0.315972	0.162893	0.272452	5.36037	6.93914	-1.57877	2.98716
hsa-miR-105	0.304881	0.43379	0.188786	0.304355	0.296301	0.428047	4.50536	5.51414	-1.00878	2.01221
hsa-miR-629	0.309569	0.439722	0.535798	0.664264	0.250297	0.375667	6.59776	4.61261	1.98516	3.95906
hsa-miR-1179	0.510381	0.6255	0.303622	0.437877	0.508008	0.630733	3.7628	4.86795	-1.10514	2.1512
hsa-miR-142-3p	0.992916	0.995264	0.849672	0.905178	0.992481	0.994828	3.21629	4.50536	-1.28907	2.44371
